# Supplementary material for: Durability Considerations in Replacing Blast Furnace Slag with Low-Grade Calcined Clay and Natural Pozzolan in Quaternary Cements
Source: Materials (Basel). 2025 Nov 5;18(21):5048. doi: 10.3390/ma18215048 (PMC12608432; doi:10.3390/ma18215048)
Supplement: Supplementary file 1 [file materials-18-05048-s001.zip]

Archive with 1 entries (1 files):
- materials-3930110-supplementary.pdf
